# Supplementary material for: Role of SSD1 in Phenotypic Variation of Saccharomyces cerevisiae Strains Lacking DEG1-Dependent Pseudouridylation
Source: Int J Mol Sci. 2021 Aug 15;22(16):8753. doi: 10.3390/ijms22168753 (PMC8396022; doi:10.3390/ijms22168753)
Supplement: Supplementary file 1 [file ijms-22-08753-s001.zip]

Archive with 1 entries (1 files):
- ijms-1336245-supplementary.pdf
